# Supplementary material for: Association between serum n-3 polyunsaturated fatty acids and quadriceps weakness immediately after total knee arthroplasty
Source: PLoS One. 2020 Jan 29;15(1):e0228460. doi: 10.1371/journal.pone.0228460 (PMC6988925; doi:10.1371/journal.pone.0228460)
Supplement: S1 Table — Outcomes of the study. (XLSX) [file pone.0228460.s001.xlsx]

## Sheet: Sheet1
ID	age (year)	gender	height (m)	weight (kg)	BMI	KL Grade	Tourniquet time (min)	EPA+DHA (μg/mL)	preoperative quadriceps muscle strength (Nm/kg)	postoperative quadriceps muscle strength (Nm/kg)	QW (%)	preoperative knee pain (NRS)	postoperative knee pain (NRS)	knee pain	preoperative knee circumference (cm)	postoperative knee circumference (cm)	knee swelling (%)
1	72	0	1.601	64.2	25.0468	4	59	197	2.31682	0.188972	-91.8435	0	10	10	37	40	8.10811
2	66	1	1.497	58.6	26.1489	3	61	276	1.54198	0.25817	-83.2573	0	10	10	40	45	12.5
3	58	1	1.553	65.5	27.158	3	63	301	0.671237	0.373274	-44.3901	6	8	2	45.5	49	7.69231
4	75	1	1.436	61	29.5816	4	55	151	0.922918	0.256726	-72.1832	2	9	7	42	47	11.9048
5	66	1	1.49	51.9	23.3773	4	53	253	1.27156	0.466727	-63.2949	0	9	9	36.5	40	9.58904
6	71	1	1.717	62.9	21.3359	4	55	170	1.41251	0.489438	-65.3499	0	6	6	40.4	44.2	9.40594
7	60	1	1.652	53.5	19.6035	4	64	149	1.27751	0.417348	-67.3313	0	5	5	35	41	17.1429
8	76	0	1.646	68.3	25.2093	4	65	130	1.79151	0.77574	-56.699	0	5	5	40.2	44	9.45274
9	73	1	1.461	52.6	24.6425	4	52	248	1.34966	0.734061	-45.6113	0	1	1	36.5	39.15	7.26027
10	77	1	1.466	49.7	23.1254	4	46	222	0.964557	0.445787	-53.7832	4	5	1	35.55	38.65	8.72011
11	73	1	1.482	55.2	25.1329	4	41	193	0.677889	0.335	-50.5819	5	4	-1	33.9	37.1	9.43953
12	56	1	1.557	67	27.6374	3	48	120	0.936597	0.241256	-74.2413	0	7	7	40.5	43	6.17284
13	64	1	1.61	70.7	27.2752	4	67	144	0.963395	0.270251	-71.9481	2	5	3	40.65	45	10.7011
14	72	1	1.416	44.2	22.0443	4	60	197	1.20543	0.432931	-64.0849	0	4	4	33	37	12.1212
15	79	1	1.449	50	23.814	4	56	171	0.7128	0.420682	-40.9818	1	2	1	36.5	40.1	9.86301
16	69	1	1.53	71.7	30.6292	4	68	152	0.802343	0.299425	-62.6811	5	4	-1	46.65	50.5	8.25295
17	59	1	1.541	70.7	29.7724	4	60	157	1.04802	0.12064	-88.4888	1	7	6	44.45	47	5.73678
18	71	1	1.542	67.8	28.5142	4	60	321	0.992176	0.528289	-46.7544	0	5	5	40	46	15
19	68	1	1.522	56.8	24.5199	4	67	226	1.8393	0.755818	-58.9072	2	8	6	40	43.5	8.75
20	61	1	1.563	57.2	23.4141	4	70	135	1.68477	0.714343	-57.6	3	6	3	40.5	44	8.64198
21	77	1	1.392	56.5	29.1588	4	66	156	0.973664	0.208713	-78.5642	1	5	4	40.5	44.5	9.87654
22	69	1	1.563	51.7	21.1628	5	49	311	1.47737	0.823932	-44.2298	8	10	2	37	40.5	9.45946
23	63	0	1.641	66.2	24.5833	4	76	172	1.55098	0.0311466	-97.9918	0	4	4	40	46	15
24	68	0	1.587	74.1	29.4215	4	55	198	1.7577	0.706265	-59.8188	3	7	4	43.2	47	8.7963
25	79	1	1.455	55.3	26.1216	4	57	165	1.04561	0.512453	-50.9899	0	5	5	38.5	41.5	7.79221
26	61	1	1.605	80.9	31.405	4	60	182	1.34554	0.312215	-76.7962	6	7	1	48.5	54.5	12.3711
27	70	1	1.583	76.4	30.4882	4	68	185	0.638639	0.132743	-79.2147	4	8	4	45	50.5	12.2222
28	63	1	1.423	64.4	31.8036	4	47	84	1.02826	0.308855	-69.9634	0	7	7	44.9	47	4.67706
29	73	1	1.442	47.8	22.9878	4	47	150	1.59404	0.632582	-60.3157	0	9	9	34.7	37.3	7.4928
30	70	1	1.521	57.1	24.6818	4	53	142	0.901664	0.276471	-69.3377	2	1	-1	36	40.5	12.5
31	68	1	1.476	63.4	29.1016	4	65	259	1.10651	0.324315	-70.6904	3	7	4	46.1	49	6.29067
32	74	0	1.626	62.9	23.7908	4	67	211	1.14892	0.579326	-49.5764	6	4	-2	38.95	44	12.9653
